# Supplementary material for: Beyond Axillary Lymph Node Metastasis, BMI and Menopausal Status Are Prognostic Determinants for Triple-Negative Breast Cancer Treated by Neoadjuvant Chemotherapy
Source: PLoS One. 2015 Dec 18;10(12):e0144359. doi: 10.1371/journal.pone.0144359 (PMC4686172; doi:10.1371/journal.pone.0144359)
Supplement: S1 Table — (XLSX) [file pone.0144359.s002.xlsx]

## Sheet: Feuil1
Table S1. Correlation between patient age and body mass index (BMI) in the NEOREP Cohort (N = 326).
		No. of patients (%)			P-value
		Age ≤45 y	Age 46–55 y	Age >55 y
BMI	≤30 kg/m2	128 (46)	89 (31)	68 (24)	0.054
	>30 kg/m2	10 (25)	18 (45)	12 (30)
