# Supplementary material for: Beyond Axillary Lymph Node Metastasis, BMI and Menopausal Status Are Prognostic Determinants for Triple-Negative Breast Cancer Treated by Neoadjuvant Chemotherapy
Source: PLoS One. 2015 Dec 18;10(12):e0144359. doi: 10.1371/journal.pone.0144359 (PMC4686172; doi:10.1371/journal.pone.0144359)
Supplement: S2 Table — (XLSX) [file pone.0144359.s003.xlsx]

## Sheet: Feuil2
Table S2. Correlation between patient menopausal status and body mass index (BMI) in the NEOREP Cohort (N = 326).
		No. of patients (%)		P-value
		Premenopausal	Postmenopausal
BMI	≤30 kg/m2	183 (65)	100 (35)	0.012
	>30 kg/m2	16 (42)	22 (58)
