# Supplementary material for: Beyond Axillary Lymph Node Metastasis, BMI and Menopausal Status Are Prognostic Determinants for Triple-Negative Breast Cancer Treated by Neoadjuvant Chemotherapy
Source: PLoS One. 2015 Dec 18;10(12):e0144359. doi: 10.1371/journal.pone.0144359 (PMC4686172; doi:10.1371/journal.pone.0144359)
Supplement: S3 Table — (XLSX) [file pone.0144359.s004.xlsx]

## Sheet: Feuil3
Table S3. Descriptive analysis according to post-NAC lymph node status in the NEOREP Cohort (N = 326).
Variable		No. of patients (%)		P-value
		pN+	pN–
Age	≤45 y	27 (20)	111 (80)	0.17
	46–55 y	31 (29)	76 (71)
	>55 y	23 (28)	58 (72)
Body mass index	≤30 kg/m2	76 (27)	209 (73)	0.08
	>30 kg/m2	5 (12.5)	35 (87.5)
Menopausal status	Premenopausal	46 (23)	153 (77)	0.35
	Postmenopausal	35 (28)	88 (72)
Clinical tumor size	≤30 mm	21 (24)	65 (76)	1
	>30 mm	60 (25)	180 (75)
Pre-NAC lymph node status	N–	19 (13)	123 (87)	4.51 x 10–5
	N+	62 (34)	122 (66)
Elston-Ellis grade	I/II	18 (45)	22 (55)	0.005
	III	62 (22)	220 (78)
Mitotic index	≤22	38 (31)	86 (69)	0.05
	>22	36 (20)	144 (80)
NAC, neoadjuvant chemotherapy.
