# Supplementary material for: Beyond Axillary Lymph Node Metastasis, BMI and Menopausal Status Are Prognostic Determinants for Triple-Negative Breast Cancer Treated by Neoadjuvant Chemotherapy
Source: PLoS One. 2015 Dec 18;10(12):e0144359. doi: 10.1371/journal.pone.0144359 (PMC4686172; doi:10.1371/journal.pone.0144359)
Supplement: S4 Table — (XLSX) [file pone.0144359.s005.xlsx]

## Sheet: Feuil4
Table S4. Descriptive analysis according to each subgroup of the decision tree in the NEOREP Cohort (N = 326).
Variable		Tree Partitioning					P-value
		pN–	pN–	pN+	pN+	pN+
		BMI >30	BMI ≤30	EE grade I/II	EE grade III	EE grade III
					Postmeno*	Premeno*
N of patients (%)		35 (11)	209 (64)	19 (6)	26 (8)	36 (11)
Age	≤45 y	10 (29)	101 (48)	7 (37)	0	20 (56)	1.63 x 10–6
	46–55 y	13 (37)	63 (30)	6 (32)	10 (38)	15 (42)
	>55 y	12 (34)	45 (22)	6 (32)	16 (62)	1 (3)
Body mass index	≤30 kg/m2			18 (95)	23 (88)	35 (97)	<2.2 x 10–16
	>30 kg/m2			1 (5)	3 (12)	1 (3)
Menopausal status*	Premenopausal	14 (42)	139 (67)	10 (53)			5.58 x 10–15
	Postmenopausal	19 (58)	68 (33)	9 (47)
Clinical tumor size	≤30 mm	8 (23)	56 (27)	4 (21)	9 (35)	8 (22)	0.81
	>30 mm	27 (77)	153 (73)	15 (79)	17 (65)	28 (78)
Pre-NAC lymph node status	N–	23 (66)	100 (48)	9 (47)	3 (12)	7 (19)	1.25 x 10–5
	N+	12 (34)	109 (52)	10 (53)	23 (88)	29 (81)
Elston-Ellis grade	I/II	5 (14)	20 (10)				<2.2 x 10–16
	III	30 (86)	189 (90)
Mitotic index*	≤22	12 (37.5)	73 (37)	14 (100)	12 (46)	12 (35)	2.0 x 10–5
	>22	20 (62.5)	124 (63)	0	14 (54)	22 (65)
Post-NAC tumor disease	No	10 (29)	93 (45)	2 (11)	2 (8)	7 (19)	1.00 x 10–5
	Yes	25 (71)	113 (55)	17 (89)	24 (92)	29 (81)
Post-NAC histological response	pCR	10 (29)	96 (46)				1.71 x 10–11
	Residual disease	25 (71)	113 (54)
BMI, body mass index; EE, Elston-Ellis; NAC, neoadjuvant chemotherapy; pCR, complete pathological response.
